# Supplementary material for: Skeletal phenotype amelioration in mucopolysaccharidosis VI requires intervention at the earliest stages of postnatal development
Source: JCI Insight. 2023 Nov 8;8(21):e171312. doi: 10.1172/jci.insight.171312 (PMC10721280; doi:10.1172/jci.insight.171312)
Supplement: Supporting data values [file jciinsight-8-171312-s021.xlsx]

## Sheet: Figure1A
	Liver							Heart							Spinal Cord							Serum							Spleen							Kidney
Arsb+/+	1.93939	2.78972	1.82217	1.33587	2.30611	1.86407		1.11132	0.994048	0.796107	0.905708	0.884704	0.918603		7.00425	6.58987	10.0902	5.23187	11.4536	10.3257		0.330087	0.207075	0.262377	0.618757	1.55134	0.462646		0.576527	0.680655	1.02532	1.90771	1.11595	0.772189		2.33378	3.68441	1.53381	1.86824	1.96848	2.35933
ArsbCOIN/COIN	7.31012	12.837	9.96879	16.0713	8.40622	9.27971	9.86331	1.78173	5.32685	2.16331	2.15876	5.8357	4.35525	1.51965	5.64313	8.1586	8.12428	6.16002	9.28612	9.50865	21.2668	0.497353	0.687789	1.01422	0.297808	0.39145	0.718061	0.531921	0.988408	4.48869	0.390044	0.903454	1.16414	0.766295	0.715651	4.98314	4.51023	3.16211	3.82821	2.1187	2.34715	6.15787

## Sheet: Figure 1B
Arsb+/+	ArsbCOIN/COIN
23.78	19.389
24.88	20.9
24.4	21.7
27.32	23.56
25.21	21.65
21.35	20.09
	23.87

## Sheet: Figure 1D
Arsb+/+	ArsbCOIN/COIN
19.15	16.43
19.29	16.07
19.24	16.58
19.48	16.82
19.43	16.02
19.23	16.29
	16.93

## Sheet: Figure 1E
Arsb+/+	ArsbCOIN/COIN
12.89	12.13
13.86	12.29
13.27	12.96
13.8	12.65
14.04	11.96
13.77	12.17
	13.54

## Sheet: Figure 1F
Arsb+/+	ArsbCOIN/COIN
2.17379	2.00909
2.19143	2.09193
2.07747	2.0362
2.19743	1.95238
2.08208	1.73411
2.00436	1.86998
	1.9164

## Sheet: Figure 2A
Left Panel	WT									2251 WT / 8379 KO									2251 Het / 8379 KO
1 month	100	100	100	100						3.52964	0.766493	2.76104	2.12497	2.52834					80.1606	80.2797	80.2754	80.619	79.8968	80.1016	80.4297
3 months	100	100	100	100						1.07903	0.258918	1.79199	0.402138	2.87733					80.0439	79.5892	80.0066	47.0232	79.8528
Right Panel	WT																	COIN (KO)																	COIN* (Restored)
1 month	0.990763	1.06201	1.21022	0.730997	1.07145	0.636652	1.57488											8.908e-06	6.0858e-06	0.00579719	7.812e-06	5.3008e-05	7.6065e-06	7.8414e-06	6.9344e-06	1.064e-05	9.8524e-06	0.0109976	1.1444e-05	8.836e-06	8.7569e-06	6.3242e-06			1.14633	0.901128	0.86756	1.00551	0.764638	0.862918	0.87931	0.908686	1.16353	0.921729	0.820215	0.950504
3 months	1.18463	1.36409	1.23066	0.653581	0.609812	0.862405	1.28382	1.13953										2.5599e-05	1.5211e-05	1.8265e-05	1.7137e-05	0.00054157	0.00019348	6.08e-05	1.92e-05	1.5671e-05	1.2553e-05	5.352e-05	1.5703e-05	0.00010929	0.00032471	0.00013814	0.00016314	0.00031278	0.985848	0.790829	0.872023	1.30807	0.971602	0.841735	0.852893	0.796882	0.758088	0.616613	0.770805	0.895297

## Sheet: Figure 2B
Left Panel	50500 WT									2251 WT / 8379 KO									2251 Het / 8379 KO
1 month	92.4946	92.1497	91.9535	92.3501						3.54051	4.23385	0.0300134	4.79639	2.07975					39.8463	32.1442	33.5255	22.0278	31.8469	46.8181	46.6896
3 months	96.3893	97.0495	93.094	93.4325						3.48204	0.344121	1.69913	1.83657	3.29822					77.9793	78.1056	78.058	77.7433	78.1914
Right Panel	WT																	COIN (KO)																	COIN* (Restored)
1 month	0.990763	1.06201	1.21022	0.730997	1.07145	0.636652	1.57488											8.908e-06	6.0858e-06	0.00579719	7.812e-06	5.3008e-05	7.6065e-06	7.8414e-06	6.9344e-06	1.064e-05	9.8524e-06	0.0109976	1.1444e-05	8.836e-06	8.7569e-06	6.3242e-06			1.14633	0.901128	0.86756	1.00551	0.764638	0.862918	0.87931	0.908686	1.16353	0.921729	0.820215	0.950504
3 months	1.18463	1.36409	1.23066	0.653581	0.609812	0.862405	1.28382	1.13953										2.5599e-05	1.5211e-05	1.8265e-05	1.7137e-05	0.00054157	0.00019348	6.08e-05	1.92e-05	1.5671e-05	1.2553e-05	5.352e-05	1.5703e-05	0.00010929	0.00032471	0.00013814	0.00016314	0.00031278	0.985848	0.790829	0.872023	1.30807	0.971602	0.841735	0.852893	0.796882	0.758088	0.616613	0.770805	0.895297

## Sheet: Figure 2C
Left Panel	50500 WT									2251 WT / 8379 KO									2251 Het / 8379 KO
1 month	100	100	100	100						4.37566	2.64465	5.11228	2.34465	0.847855					48.591	43.695	35.1691	36.1757	51.1185	47.9603	55.8437
3 months	100	100	100	100						8.04494	1.01269	0	0	0.68178					48.4628	54.2869	53.4179	48.9783	61.1489
Right Panel	WT																	COIN (KO)																	COIN* (Restored)
1 month	0.990763	1.06201	1.21022	0.730997	1.07145	0.636652	1.57488											8.908e-06	6.0858e-06	0.00579719	7.812e-06	5.3008e-05	7.6065e-06	7.8414e-06	6.9344e-06	1.064e-05	9.8524e-06	0.0109976	1.1444e-05	8.836e-06	8.7569e-06	6.3242e-06			1.14633	0.901128	0.86756	1.00551	0.764638	0.862918	0.87931	0.908686	1.16353	0.921729	0.820215	0.950504
3 months	1.18463	1.36409	1.23066	0.653581	0.609812	0.862405	1.28382	1.13953										2.5599e-05	1.5211e-05	1.8265e-05	1.7137e-05	0.00054157	0.00019348	6.08e-05	1.92e-05	1.5671e-05	1.2553e-05	5.352e-05	1.5703e-05	0.00010929	0.00032471	0.00013814	0.00016314	0.00031278	0.985848	0.790829	0.872023	1.30807	0.971602	0.841735	0.852893	0.796882	0.758088	0.616613	0.770805	0.895297

## Sheet: Figure 3A
	Liver																		Heart																		Kidney
Arsb+/+	1.18295	1.29159	1.31655	1.09106	1.02786	1.25023	0.996631	1.34981											0.886055	1.15644	1.05483	1.03125	1.16543	1.01554	0.968877	1.16915											1.12204	0.997264	1.37328	1.11254	1.35031	1.29086	1.34707	1.08463
ArsbCOIN/COIN	9.54594	4.38912	1.12507	3.28132	5.47287	8.99314	3.90924	6.6266	4.59855	5.58278	2.87299	3.81957	4.84827	3.15773	5.84813	6.81452	3.8735	4.02994	1.25857	1.30318	1.06641	1.42641	2.20492	2.15751	1.82529	1.38072	1.33537	1.85886	4.27646	2.22774	1.36222	1.76434	1.82657	1.77827	2.19385	2.17953	2.44005	2.14699	1.10928	3.07413	1.67171	3.07817	1.54069	2.5806	2.76655	1.79612	1.99435	2.02905	3.09306
Arsbres/res	1.19934	1.33289	1.26339	6.78221	1.42052	1.47968	1.16724	1.2646	1.18318	1.01592	1.27313	0.947813	1.23805						1.0184	1.05345	1.12841	1.43642	1.204	1.06731	1.10344	1.15464	1.21749	1.2495	1.26883	1.33064	1.09833						1.19307	1.04625	1.12345	1.55796	1.1669	1.22644	1.24317	1.3286	1.36009	1.32974	1.24823	1.22441	1.10335
[truncated: 5 more columns]

## Sheet: Figure 3B
	Liver										Heart										Kidney
Arsb+/+	1.31838	2.52244	1.38362	1.44988	1.34965	1.60546	1.1574	1.28642			1.13372	1.31509	0.955187	1.33758	1.53842	1.56258	0.638501	1.33821			1.6888	1.46374	1.24551	2.03917	1.35934	1.54771	3.01588	1.59506
ArsbCOIN/COIN	4.52817	6.18654	5.22808	7.43958	7.18389	7.68274	8.093	8.21054	9.4831	5.90227	1.89412	1.70064	4.48985	5.4193	2.26785	9.20854	4.56895	4.12323	2.09473	1.23342	10.1027	3.17281	3.66288	5.42658	6.16203	2.62337	2.8248	4.35239	3.58683	3.5636
Arsbres/res	1.17174	1.56308	1.85136								0.714576	1.00397	1.09164								2.25185	1.37879	1.38423

[truncated: 28 more sheets: Figure 3C, Figure 4A, Figure 4B, Figure 4C, Figure 5B, Figure 5C, Figure 6B, Figure 6C, Figure 7B, Figure 7C, Figure 7E, SuppFig 2A, SuppFig 2B, SuppFig 2C, SuppFig 2D, SuppFig 2E, SuppFig 2F, SuppFig 3A, SuppFig 3B, SuppFig 3C …]
